# Supplementary material for: Motivation for and Effect of Cooking Class Participation: A Cross-Sectional Study Following the 2011 Great East Japan Earthquake and Tsunami
Source: Int J Environ Res Public Health. 2020 Oct 27;17(21):7869. doi: 10.3390/ijerph17217869 (PMC7672545; doi:10.3390/ijerph17217869)
Supplement: Supplementary file 1 [file ijerph-17-07869-s001.zip]

Archive with 1 entries (1 files):
- ijerph-965516 Supplementary Materials.xlsx
