# Supplementary material for: Motivation for and Effect of Cooking Class Participation: A Cross-Sectional Study Following the 2011 Great East Japan Earthquake and Tsunami
Source: Int J Environ Res Public Health. 2020 Oct 27;17(21):7869. doi: 10.3390/ijerph17217869 (PMC7672545; doi:10.3390/ijerph17217869)
Supplement: Supplementary file 1 [file ijerph-17-07869-s001.zip › ijerph-965516 Supplementary Materials.xlsx]

## Sheet: S1
	Table S1. Results of all variables in Table 2
			Model1: E1		Model2: E2		Model3: E3
			IRR	95%CI	IRR	95%CI	IRR	95%CI
	Intercept		0.07	(0.01, 0.32)	0.16	(0.04, 0.66)	0.19	(0.06, 0.58)
	Primary independent variable
	Motivation
	M1		0.9	(0.64, 1.27)	1.87	(0.74, 4.74)	1.9*	(1.01, 3.59)
	M2		1.11	(0.74, 1.66)	1	(0.59, 1.7)	1.03	(0.67, 1.6)
	M3		1.08	(0.81, 1.45)	1.18	(0.69, 2.03)	0.95	(0.68, 1.33)
	M4		1.11	(0.86, 1.43)	1.34	(0.92, 1.94)	1.16	(0.87, 1.55)
	M5		1.45***	(1.12, 1.86)	2.43***	(1.55, 3.81)	1.47**	(1.12, 1.93)
	M6		ref.		ref.		ref.
	Eating patterns
	alone		0.83	(0.28, 2.49)	1.11	(0.16, 7.63)	1.84	(0.55, 6.2)
	with someone		ref.		ref.		ref.
	Interaction effect (motivation × eating with)
	M1 ×alone		3.05*	(1.22, 7.64)	0.27*	(0.08, 0.9)	0.28**	(0.12, 0.69)
	M1 ×someone		ref.		ref.		ref.
	M2 ×alone		0.57	(0.29, 1.12)	0.59	(0.1, 3.65)	0.83	(0.29, 2.39)
	M2 ×someone		ref.		ref.		ref.
	M3 ×alone		0.33**	(0.17, 0.67)	5.46*	(1.41, 21.2)	2.17	(0.78, 6.04)
	M3 ×someone		ref.		ref.		ref.
	M4 ×alone		1.55	(0.5, 4.8)	2.43	(0.83, 7.12)	1.03	(0.44, 2.4)
	M4×someone		ref.		ref.		ref.
	M5×alone		1.36	(0.74, 2.52)	0.37**	(0.18, 0.78)	0.95	(0.45, 1.99)
	M5×someone		ref.		ref.		ref.
	Vuenue
	a		ref.		ref.		ref.
	b		8.47**	(2.07, 34.68)	0.47	(0.16, 1.32)	1.49	(0.57, 3.91)
	c		6.05**	(1.62, 22.63)	0.42	(0.17, 1.04)	1.09	(0.47, 2.52)
	d		8.45**	(1.85, 38.49)	0.5	(0.15, 1.68)	1.77	(0.60, 5.22)
	e		7.32**	(2.12, 25.32)	1.33	(0.69, 2.55)	1.86	(0.90, 3.86)
	f		5.49**	(1.58, 19.11)	0.39**	(0.20, 0.76)	1.01	(0.50, 2.04)
	g		6.11**	(1.57, 23.72)	1.23	(0.70, 2.14)	1.93	(0.96, 3.87)
	h		5.53**	(1.57, 19.51)	0.79	(0.44, 1.40)	1.65	(0.87, 3.13)
	i		3.75	(0.85, 16.68)	0.31	(0.03, 2.86)	1.36	(0.45, 4.12)
	j		11.92***	(2.88, 49.32)	0.82	(0.30, 2.24)	2	(0.79, 5.06)
	k		9.05**	(2.03, 40.35)	0.6	(0.19, 1.87)	2	(0.79, 5.06)
	l		5.26*	(1.12, 24.69)	0.4	(0.11, 1.44)	1.3	(0.43, 3.87)
	m		5.77**	(1.56, 21.35)	0.99	(0.42, 2.31)	1.47	(0.61, 3.54)
	n		10.18**	(2.27, 45.69)	0.66	(0.20, 2.15)	1.94	(0.68, 5.56)
	o		9.12**	(1.97, 42.28)	0.63	(0.20, 1.96)	2.13	(0.77, 5.92)
	Adjustment variables
	Sex
	male		ref.		ref.		ref.
	female		1.1	(0.87, 1.38)	0.83	(0.58, 1.18)	0.91	(0.71, 1.17)
	Age
	20-64		ref.		ref.		ref.
	65-74		1.08	(0.85, 1.36)	0.96	(0.68, 1.34)	1.07	(0.80, 1.43)
	75 or more		1.08	(0.82, 1.41)	1.02	(0.69, 1.49)	1.31	(0.96, 1.79)
	Occupation
	employed		ref.		ref.		ref.
	unemployed		0.92	(0.77, 1.09)	0.74	(0.54, 1.00)	0.87	(0.69, 1.10)
	Family size (number of living with)
	alone		1.03	(0.77, 1.37)	0.93	(0.51, 1.70)	1.49*	(1.02, 2.17)
	2		0.95	(0.8, 1.11)	1.25	(0.71, 2.18)	1.13	(0.91, 1.42)
	3		1.04	(0.87, 1.24)	0.45	(0.09, 2.24)	1.1	(0.86, 1.41)
	4 or more		ref.		ref.		ref.
	Economic status
	bad		ref.		ref.		ref.
	good		0.99	(0.83, 1.18)	1.03	(0.81, 1.31)	0.93	(0.77, 1.12)
	Living years
	1 year <		ref.		ref.		ref.
	1-4 years		1.15	(0.7, 1.91)	0.93	(0.51, 1.70)	0.98	(0.56, 1.72)
	5-9 years		1.28	(0.77, 2.14)	1.25	(0.71, 2.18)	1.27	(0.75, 2.15)
	10-19 years		0.4	(0.1, 1.57)	0.45	(0.09, 2.24)	0.93	(0.34, 2.6)
	20 years ≤		1.41	(0.77, 2.58)	1.37	(0.76, 2.47)	1.11	(0.62, 2.00)
	Housing type
	Own		ref.		ref.		ref.
	Rented housing or temporary housing, housing of acquaintance/family/relatives, or others		0.99	(0.73, 1.35)	1.12	(0.77, 1.64)	1.12	(0.77, 1.64)
	Disaster public housing		0.63	(0.39, 1.03)	0.71	(0.37, 1.38)	0.71	(0.37, 1.38)
	Disaster damage (multiple answered allowed)
	Tsunami		1.35*	(1.05, 1.72)	1.29	(0.85, 1.97)	1.02	(0.76, 1.36)
	Fire		0.75	(0.39, 1.45)	0.71	(0.4, 1.28)	0.62	(0.30, 1.25)
	Fukushima Daiichi Nuclear Power Plant Accident		1.08	(0.77, 1.50)	0.61	(0.36, 1.06)	0.7	(0.48, 1.03)
	Reputational damage		0.88	(0.74, 1.06)	1.19	(0.90, 1.58)	1.17	(0.93, 1.48)
	No damage		ref.		ref.		ref.
	Placed in non-disaster affected areas		1.01	(0.77, 1.33)	0.8	(0.56, 1.16)	0.89	(0.66, 1.19)
	Others		0.89	(0.66, 1.21)	0.82	(0.56, 1.20)	0.77	(0.56, 1.07)
	Cooking by yourself
	yes		0.80*	(0.64, 1.00)	0.87	(0.62, 1.23)	0.86	(0.66, 1.11)
	no		ref.		ref.		ref.
	Frequency of participation		1	(0.99, 1.00)	1	(1.00, 1.01)
	Self-rated health
	poor		1.06	(0.92, 1.22)	1.03	(0.83, 1.28)	0.95	(0.79, 1.14)
	good		ref.		ref.		ref.
	Mental health
	poor		1.23	(0.80, 1.89)	1.33	(0.90, 1.95)	1.01	(0.66, 1.55)
	good		ref.		ref.		ref.
	Area
	coastal		ref.		ref.		ref.
	inland		0.77	(0.47, 1.25)	2.16	(0.94, 4.94)	1.13	(0.58, 2.17)
	AIC		520.97		482.01		520.24

## Sheet: S2
	Table S2. dy/dx in Fig.3
		Model1: E1				Model2: E2				Model3: E3
		dy/dx	95%CI	p-value		dy/dx	95%CI	p-value		dy/dx	95%CI	p-value
	M1: be intetest in nutrition improvement
	Base: no motive	ref.				ref.				ref.
	eat alone	0.56	(0.18, 0.93)	0.003		-0.54	(-1.40, 0.32)	0.221		-0.54	(-1.31, 0.24)	0.174
	eat with someone	-0.08	(-0.35, 0.20)	0.579		0.28	(-0.03, 0.59)	0.072		0.34	(0.09, 0.59)	0.007
	M2: learn healthy cooking
	Base: no motive	ref.				ref.				ref.
	eat alone	-0.45	(-1.12, 0.23)	0.192		-0.39	(-2.06, 1.28)	0.645		-0.1	(-0.83, 0.62)	0.777
	eat with someone	0.07	(-0.20, 0.34)	0.603		0	(-0.31, 0.31)	0.989		0.02	(-0.27, 0.32)	0.879
	M3: increase in own cooking repertoire
	Base: no motive	ref.				ref.				ref.
	eat alone	-1.22	(-2.36, -0.07)	0.037		0.58	(0.25, 0.91)	0		0.37	(-0.03, 0.77)	0.073
	eat with someone	0.06	(-0.15, 0.26)	0.577		0.09	(-0.19, 0.37)	0.515		-0.04	(-0.28, 0.21)	0.76
	M4: eat with someone
	Base: no motive	ref.				ref.				ref.
	eat alone	0.37	(-0.28, 1.02)	0.264		0.49	(0.17, 0.81)	0.002		0.11	(-0.35, 0.57)	0.64
	eat with someone	0.07	(-0.10, 0.25)	0.41		0.16	(-0.02, 0.34)	0.088		0.1	(-0.09, 0.28)	0.3
	M5: make new acquaintances and friends
	Base: no motive	ref.				ref.				ref.
	eat alone	0.46	(0.13, 0.79)	0.006		-0.06	(-0.43, 0.32)	0.759		0.2	(-0.17, 0.58)	0.288
	eat with someone	0.25	(0.10, 0.40)	0.001	0.42	0.42	(0.26, 0.57)	0		0.24	(0.09, 0.40)	0.001
